# Supplementary material for: Nitro Capsaicin Suppressed Microglial Activation and TNF-α-Induced Brain Microvascular Endothelial Cell Damage
Source: Biomedicines. 2022 Oct 23;10(11):2680. doi: 10.3390/biomedicines10112680 (PMC9687943; doi:10.3390/biomedicines10112680)
Supplement: Supplementary file 1 [file biomedicines-10-02680-s001.zip]

Archive with 1 entries (1 files):
- biomedicines-1937834-supplementary.pdf
